# Supplementary material for: Novel paddle stroke analysis for elite slalom kayakers: Relationship with force parameters
Source: PLoS One. 2018 Feb 28;13(2):e0192835. doi: 10.1371/journal.pone.0192835 (PMC5831033; doi:10.1371/journal.pone.0192835)
Supplement: S1 File — Folder “Paddle Stroke Analysis” contains the data regarding the number and frequency of paddles performed during the 30-s all-out tethered test. In addition, the data states the analysis from the video and signal methods. Folder “Forces” states de absolute and relative peak force, mean force and impulse from the 30-s all-out tethered test. (M) [file pone.0192835.s001.m]

function [stroke_frequency, stroke_frequency_MD, stroke_frequency_5s, N_strokes_5s, total_N_strokes, N_strokes_Fpeak,Stroke_freq_Fpeak, outliers, outliers_5s] = strokefreq(force_signal)

%IN variable: force_signal is the force signal collected during the 30 s
%all out at 1000 Hz. length(force_signal) must be 30000. If you recorded
%the signal using a different frequency, we suggest interpolating it to 
%reach 1000 Hz.

%OUT variables: 
%   stroke_frequency: a Nx2 vector with the paddle stroke frequency at each
%stroke in the first column and the moment at the end of each given stroke 
%(in ms) in the second. It will have length equal N, or the number of 
%strokes performed in the test.
%   stroke_frequency_MD: the mean stroke frequency along the test. this
%variable is the same as mean(stroke_frequency).
%   stroke_frequency_5s: a 1x6 vector with the mean of stroke frequency at
%each 5 seconds of test.
%   N_strokes_5s: a 1x6 vector with the number of strokes at each 5 seconds 
%of test.
%   total_N_strokes: Total number of strokes in the 30 seconds of test.
%   N_strokes_Fpeak: number of strokes until reach the peak of force.
%   Stroke_freq_Fpeak: mean stroke frequency until reach the peak of force.
%   outliers: number of outliers found in the test. If outliers =[] there
% were no outliers in the test, and all strokes found will be considered
% for analisys. 
%   outliers_5s: number of outliers found in the test at each 5s interval.
%If outliers_5s =[] there were no outliers in the test, and all strokes 
%found will be considered for analisys. 


[vetMax, vetMin] = maxmin1(force_signal);

vetMin_(2:length(vetMin)+1,:) = vetMin;

vetMin = vetMin_;

vetMin(1,2) = force_signal(1,1);
vetMin(end+1,1) = length(force_signal);
vetMin(end,2) = force_signal(end);

%force_signal will be subtracted from the area above the minimum points of
%force_signal as a function of time. This is performed in order to better
%identify the oscilations due paddle strokes.

novo_taman = 1:length(force_signal);

minimos = interp1(vetMin(:,1),vetMin(:,2),novo_taman,'linear');

Matriz_de_M = force_signal - minimos';


%END

%Now, the procedure will be repeated to better identify the paddle strokes.

[M_vetMax, M_vetMin] = maxmin1(Matriz_de_M);

% Sometimes there is a little oscilation in force in a given stroke, and it
% have two peaks. check_stroke is a child function to identify this little
% oscilations, enabling to count them as only one stroke instead of two.
[vetMin_acada2_semout1] = check_stroke(M_vetMin);

while sum(vetMin_acada2_semout1(:,3)) ~= length(vetMin_acada2_semout1)
        [vetMin_acada2_semout1] = check_stroke(vetMin_acada2_semout1);
end


% identified the moments of start and end of all paddle strokes, it is
% possible to calculate the stroke frequency of each given stroke:

k=1;
for i = 1:length(vetMin_acada2_semout1)-1
      stroke_frequency(k,1) = 1/((vetMin_acada2_semout1(i+1,1)-vetMin_acada2_semout1(i,1))./1000); %frequencia de remada por remada
      stroke_frequency(k,2) = vetMin_acada2_semout1(i+1,1); %momento do final de uma remada completa
      
      k=k+1;      
end


%Now, the mean stroke during the entire test is calculated from 
%stroke_frequency_MD:
stroke_frequency_MD = mean(stroke_frequency(:,1));


%And the test is divided in 5s intervals to obtain stroke frequency and
%the number of strokes at each 5s.
k=5000;
f=1;
g=1;
for i = 1:length(stroke_frequency)
    if stroke_frequency(i,2)>k
        stroke_frequency_5s(f) = mean(stroke_frequency(g:i-1,1));
        N_strokes_5s(f) = length(stroke_frequency(g:i-1,1));
        k=k+5000;
        g=i;
        f=f+1;       
    end
    stroke_frequency_5s(f) = mean(stroke_frequency(g:end,1));
    N_strokes_5s(f) = length(stroke_frequency(g:end,1));
end


%%%%%%%%%%%%%%%%%%%%%%%%%%%%%%%%%%%%%%%%%%%%%%%%%%%%%%%%%%%%%%%%%%%%%%%%%%%%%%%%%%%%
% Now the function finds the time until the peak of force and calculate the
% number of strokes and stroke frequency until force peak
i =[];
for i=1:length(force_signal);
    if force_signal(i) == max(force_signal)
        TFpico = i;
        break
    end
end

i=[];
for i = 1:length(stroke_frequency)
    if stroke_frequency(i,2)>TFpico
        Stroke_freq_Fpeak = mean(stroke_frequency(1:i-1,1));
        N_strokes_Fpeak = length(stroke_frequency(1:i-1,1));
        break
    end
end


%this is the beginning of the outlier identification. After all treatment,
%strokes with values lower than 1.16 and higher than 2.5 Hz are identified
%as outliers. A high number of outliers could impair the result of the
%frequency and/or number of strokes for the test or the 5s interval.

outliers = [];
k=1;
for i = 1:length(stroke_frequency(:,1))
    if stroke_frequency(i,1) < 1.16 %70 RPM
        outliers(k,1) = stroke_frequency(i,1);
        outliers(k,2) = stroke_frequency(i,2);
        k=k+1;
    elseif stroke_frequency(i,1) > 2.5 %150 RPM
        outliers(k,1) = stroke_frequency(i,1);
        outliers(k,2) = stroke_frequency(i,2);
        k=k+1;
    end
end

% This figure compares the actual force signal (force_signal) to the vector
% build by the function - the one with easier identification of oscilations
% from stroke alternances. Red rings demarks were where the outliers.

figure
plot(Matriz_de_M,'k')
hold on
plot(force_signal, 'r')
y(1:length(vetMin_acada2)) = 0; 
plot(vetMin_acada2(:,1),vetMin_acada2(:,2),'g*')
ou = isempty(outliers); 
if ou == 0
z(1:length(outliers)) = 0; 
plot(outliers(:,2), z, 'or', 'MarkerSize', 12)
end


% Outliers count at each 5s interval:

k=1;
f=1;
outliers_=[];
[l,c] = size(outliers);
for i = 1:l
    if outliers(i,2) <= 5000
        outliers_(k,1) = outliers(i,1);
        outliers_(k,2) = outliers(i,2);
        k=k+1;
    end
end
        [l,c] = size(outliers_);
        outliers_5s(f,1) = l;
        outliers_5s(f,2) = 5;
        f=f+1;
        k=1;
        outliers_ =[];
[l,c] = size(outliers);
for i = 1:l
    if outliers(i,2) <= 10000 && outliers(i,2) >5000
        outliers_(k,1) = outliers(i,1);
        outliers_(k,2) = outliers(i,2);
        k=k+1;
    end
end
        [l,c] = size(outliers_);
        outliers_5s(f,1) = l;
        outliers_5s(f,2) = 10;
        f=f+1;
        k=1;
        outliers_ = [];        
[l,c] = size(outliers);
for i = 1:l
    if outliers(i,2) <= 15000 && outliers(i,2) > 10000
        outliers_(k,1) = outliers(i,1);
        outliers_(k,2) = outliers(i,2);
        k=k+1;
    end
end
        [l,c] = size(outliers_);
        outliers_5s(f,1) = l;
        outliers_5s(f,2) = 15;
        f=f+1;
        k=1;
        outliers_ =[];
[l,c] = size(outliers);
for i = 1:l
    if outliers(i,2) <= 20000 && outliers(i,2) > 15000
        outliers_(k,1) = outliers(i,1);
        outliers_(k,2) = outliers(i,2);
        k=k+1;
    end
end
        [l,c] = size(outliers_);
        outliers_5s(f,1) = l;
        outliers_5s(f,2) = 20;
        f=f+1;
        k=1;
        outliers_ =[];
        
[l,c] = size(outliers);
for i = 1:l
    if outliers(i,2) <= 25000 && outliers(i,2) >20000
        outliers_(k,1) = outliers(i,1);
        outliers_(k,2) = outliers(i,2);
        k=k+1;
    end
end
        [l,c] = size(outliers_);
        outliers_5s(f,1) = l;
        outliers_5s(f,2) = 25;
        f=f+1;
        k=1;
        outliers_ =[];                
[l,c] = size(outliers);
for i = 1:l
    if outliers(i,2) <= 30000 && outliers(i,2) >25000
        outliers_(k,1) = outliers(i,1);
        outliers_(k,2) = outliers(i,2);
        k=k+1;
    end
end
        [l,c] = size(outliers_);
        outliers_5s(f,1) = l;
        outliers_5s(f,2) = 30;
        f=f+1;
        k=1;
        outliers_ =[];             

%Total number of strokes:
total_N_strokes = length(stroke_frequency);


function [vetMax, vetMin] = maxmin1(arq)

%This child function finds the maximum and minimum points from arq, which
%is force_signal in the main function. vetMax is a matrix Mx3 where the
%first column is the position of a maximum value, the second is the value
%of such maximum value and the third is 1. vetMin is analogous for the
%minum values.

[nlin,ncol]=size(arq);

vetMax=[1,1];
vetMin=[1,1];
k=1;
g=1;

for i=2:nlin-1
    if (arq(i) > arq(i-1)) && (arq(i) > arq(i+1)) % Maximum value
        vetMax(k,1) = i;
        vetMax(k,2) = arq(i);
        vetMax(k,3) = 1;
            k = k + 1;

    else if (arq(i) < arq(i-1)) && (arq(i) < arq(i+1)) % Minimum value
            vetMin(g,1) = i;
            vetMin(g,2) = arq(i);
            vetMin(g,3) = 0;
            g = g + 1;           
         end
    end
end

figure
plot(arq(:,1))
hold on
plot(arq(:,1),'.')
plot(vetMax(:,1),vetMax(:,2),'g*')
plot(vetMin(:,1),vetMin(:,2),'r*')
plot(vetMin(:,1),vetMin(:,2),'k')
set(gcf,'Color',[1 1 1])

end


function [vetMin_acada2_semout1] = check_stroke(vetMin)

% This child function finds the strokes that consists of two peaks and the
% ones that consists of one single peak. This two peak phenomenom happens
% every time there is an oscilation by the kayaker, and is relatively
% common. 

dife = [];
vetMin_acada2 = [];
vetMin_acada2_semout1 = [];

k=1;
for i = 1:length(vetMin)-1
    dife(k) = ((vetMin(i+1,1)-vetMin(i,1))./1000);
    k=k+1;
end

vetMin_acada2(1,1:2) = vetMin(1,1:2); 
vetMin_acada2(1,3) = 1;
k=2;
for i = 2:length(vetMin)
    if dife(i-1) < 0.4
        vetMin_acada2(k,1:2) = vetMin(i,1:2); 
        vetMin_acada2(k,3) = 0;
        k=k+1;        
    else
        vetMin_acada2(k,1:2) = vetMin(i,1:2); 
        vetMin_acada2(k,3) = 1;
        k=k+1;        
    end
end

vetMin_acada2_semout1(1,:) = vetMin_acada2(1,:);
k=2;
for i = 2:length(vetMin_acada2)
    if vetMin_acada2(i,3) == 0 && vetMin_acada2(i-1,3) == 1;
        k=k;

    else
        vetMin_acada2_semout1(k,:) = vetMin_acada2(i,:);
        k=k+1;
    end
end
end
end
