# Supplementary material for: Novel paddle stroke analysis for elite slalom kayakers: Relationship with force parameters
Source: PLoS One. 2018 Feb 28;13(2):e0192835. doi: 10.1371/journal.pone.0192835 (PMC5831033; doi:10.1371/journal.pone.0192835)
Supplement: S2 File — Matlab Function built to identify each oscillation objectively in the force vector in a time series. Each force peak is defined as one paddle stroke. (XLSX) [file pone.0192835.s002.xlsx]

## Sheet: Paddle Stroke Analysis
S.FrequencyPaddle								V.FrequencyPaddle
Subject	5s	10s	15s	20s	25s	30s		Subject	5s	10s	15s	20s	25s	30s
1	1.70942	1.57329	1.58269	1.52428	1.7723	1.87795		1	1.8	1.6	1.4	1.6	1.4	1.6
2	1.7908	1.70856	1.87255	1.49624	1.39332	1.86096		2	2	1.8	1.6	1.4	1.4	1.6
3	1.61842	1.5567	1.48694	1.5827	1.62798	1.54713		3	1.6	1.6	1.4	1.6	1.6	1.6
4	1.6564	1.51807	1.72797	1.62613	1.78257	1.72865		4	2.2	1.6	1.6	1.6	1.6	1.4
5	1.38342	1.3785	1.41818	1.58181	1.46625	1.53915		5	1.4	1.4	1.6	1.6	1.4	1.4
6	1.54618	1.61922	1.6243	1.58787	1.59391	1.51764		6	2	1.6	1.6	1.6	1.6	1.6
7	1.65239	1.61039	1.45651	1.39815	1.39179	1.14699		7	2	1.4	1.4	1.4	1.4	1.4
8	1.80028	1.71807	1.68041	1.56234	1.4947	1.71272		8	2	1.2	1.4	1.4	1.2	1.2
9	1.93981	1.85358	1.70681	1.7963	1.75488	1.64351		9	2	1.8	1.8	1.8	1.6	2
10	1.53209	1.78843	1.64941	1.73148	1.66697	1.59492		10	2.2	1.8	1.8	1.8	1.8	1.6
11	1.70694	1.55668	1.77834	1.53746	1.49745	1.65075		11	2	1.4	1.4	1.4	1.4	1.6
S.NumberPaddle								V.NumberPaddle
Subject	5s	10s	15s	20s	25s	30s		Subject	5s	10s	15s	20s	25s	30s
1	8	7	8	8	9	9		1	9	8	7	8	7	8
2	8	8	9	8	7	8		2	10	9	8	7	7	8
3	6	8	7	8	8	8		3	8	8	7	8	8	8
4	7	7	9	8	8	9		4	11	8	8	8	8	7
5	6	7	7	7	8	7		5	7	7	8	8	7	7
6	7	8	8	8	7	8		6	10	8	8	8	8	8
7	8	7	8	7	6	6		7	10	7	7	7	7	7
8	8	8	9	7	7	8		8	10	6	7	7	6	6
9	9	9	8	9	9	8		9	10	9	9	9	8	10
10	7	8	9	8	9	8		10	11	9	9	9	9	8
11	8	8	8	8	7	8		11	10	7	7	7	7	8

## Sheet: Forces
Subject	A.PeakForce (N)	A.MeanForce (N)	R.PeakForce (N)	R.MeanForce (N)	Impulse (N●s)	Impulse (N●s●kg)
1	170.7	123.9	2.88345	2.09291	3719	62.8209
2	195.6	150	2.4542	1.88206	4500.9	56.3317
3	148.5	105.4	2.56034	1.81724	3164.1	54.5534
4	193.1	138.6	2.87351	2.0625	4159.4	61.8958
5	131.5	94.6	1.83916	1.32308	2838.1	39.6937
6	151	108.2	1.97386	1.41438	2966.68	38.7801
7	161.8	112.6	2.20737	1.53615	3380.4	46.1173
8	212.8	139.5	2.82228	1.85013	4185.2	55.5066
9	212.9	144.9	2.88092	1.96076	4347.6	58.8309
10	193.5	138.2	2.72152	1.94374	4146.9	58.3249
11	188.9	133.9	2.5254	1.79011	4018.3	53.7206
